# Supplementary material for: Rationale and Design of Heart Failure Prevalence and Evolution of Heart Failure in Diabetes Mellitus Type II Patients at High Risk (HF-LanDMark Study)
Source: J Clin Med. 2023 Sep 30;12(19):6319. doi: 10.3390/jcm12196319 (PMC10573953; doi:10.3390/jcm12196319)
Supplement: Supplementary file 1 [file jcm-12-06319-s001.zip]

Archive with 1 entries (1 files):
- jcm-2590276-supplementary.pdf
